# Supplementary material for: Another dark taxon comes to light: Semicentenialomycetes, a new class within the Pucciniomycotina (Basidiomycota), and its first described representative, Semicentenialea rex
Source: IMA Fungus. 2026 Jul 1;17:e189848. doi: 10.3897/imafungus.17.189848 (PMC13347111; doi:10.3897/imafungus.17.189848)
Supplement: XML Treatment for Semicentenialomycetes [file imafungus.17.189848-treatment1.xml]

<!DOCTYPE tp:taxon-treatment
  PUBLIC "-//TaxonX//DTD Taxonomic Treatment Publishing DTD v0 20100105//EN" "tax-treatment-NSO.dtd">
<tp:taxon-treatment xmlns:tp="http://www.plazi.org/taxpub"><tp:treatment-meta><kwd-group><label>Taxon classification</label><kwd>
                <named-content content-type="kingdom">Animalia</named-content>
              </kwd><kwd>
                <named-content content-type="order">Semicenteniales</named-content>
              </kwd><kwd>
                <named-content content-type="family">Semicentenialaceae</named-content>
              </kwd></kwd-group><mixed-citation publication-type="journal"><person-group><name><surname>Nogerius</surname><given-names>Veera Tuovinen</given-names></name><name><surname>Sánchez-García</surname><given-names>Marisol</given-names></name><name><surname>Kluting</surname><given-names>Kerri</given-names></name><name><surname>Heinonsalo</surname><given-names>Jussi</given-names></name><name><surname>Ryberg</surname><given-names>Martin</given-names></name><name><surname>Toome</surname><given-names>Merje</given-names></name><name><surname>Haridas</surname><given-names>Sajeet</given-names></name><name><surname>Mondo</surname><given-names>Stephen</given-names></name><name><surname>LaButti</surname><given-names>Kurt</given-names></name><name><surname>Nolan</surname><given-names>Matt</given-names></name><name><surname>Lipzen</surname><given-names>Anna</given-names></name><name><surname>Koriabine</surname><given-names>Maxim</given-names></name><name><surname>Bauer</surname><given-names>Diane</given-names></name><name><surname>Barry</surname><given-names>Kerrie</given-names></name><name><surname>Grigoriev</surname><given-names>Igor V.</given-names></name><name><surname>Aime</surname><given-names>M. Catherine</given-names></name><name><surname>Rosling</surname><given-names>Anna</given-names></name></person-group><article-title>Another dark taxon comes to light: <italic><tp:taxon-name><tp:taxon-name-part taxon-name-part-type="class" reg="Semicentenialomycetes">Semicentenialomycetes</tp:taxon-name-part></tp:taxon-name></italic>, a new class within the <italic><tp:taxon-name><tp:taxon-name-part taxon-name-part-type="subphylum" reg="Pucciniomycotina">Pucciniomycotina</tp:taxon-name-part></tp:taxon-name> (<tp:taxon-name><tp:taxon-name-part taxon-name-part-type="phylum" reg="Basidiomycota">Basidiomycota</tp:taxon-name-part></tp:taxon-name>)</italic>, and its first described representative, <italic><tp:taxon-name><tp:taxon-name-part taxon-name-part-type="genus" reg="Semicentenialea">Semicentenialea</tp:taxon-name-part> <tp:taxon-name-part taxon-name-part-type="species" reg="rex">rex</tp:taxon-name-part></tp:taxon-name></italic></article-title><source>IMA Fungus</source><day>01</day><month>07</month><year>2026</year><volume>17</volume><pub-id pub-id-type="doi">10.3897/imafungus.17.189848</pub-id></mixed-citation></tp:treatment-meta><tp:nomenclature><tp:taxon-name><object-id xmlns:xlink="http://www.w3.org/1999/xlink" content-type="arpha" xlink:type="simple">B14E944E-8C57-5C85-BE18-3153E58B9187</object-id>
                    		<tp:taxon-name-part taxon-name-part-type="class" reg="Semicentenialomycetes">Semicentenialomycetes</tp:taxon-name-part>
                    	
                    		<object-id xmlns:xlink="http://www.w3.org/1999/xlink" xlink:type="simple">Index Fungorum: IF904735</object-id>
                    	</tp:taxon-name><tp:taxon-authority>Rosling, Aime &amp; Kluting</tp:taxon-authority><tp:taxon-status xmlns:xlink="http://www.w3.org/1999/xlink" xlink:type="simple">class. nov.</tp:taxon-status></tp:nomenclature><tp:treatment-sec sec-type="Diagnosis"><title>Diagnosis.</title><p>Members of <italic><tp:taxon-name><tp:taxon-name-part taxon-name-part-type="subphylum" reg="Pucciniomycotina">Pucciniomycotina</tp:taxon-name-part></tp:taxon-name></italic>, similar to <italic><tp:taxon-name><tp:taxon-name-part taxon-name-part-type="class" reg="Classiculomycetes">Classiculomycetes</tp:taxon-name-part></tp:taxon-name></italic> but lacking tremelloid haustorial cells and Ingoldian conidia, and found in soils.</p></tp:treatment-sec><tp:treatment-sec sec-type="Type"><title>Type.</title><p><italic><tp:taxon-name><tp:taxon-name-part taxon-name-part-type="order" reg="Semicenteniales">Semicenteniales</tp:taxon-name-part></tp:taxon-name></italic> Rosling, Aime &amp; Kluting, ord. nov., this paper</p></tp:treatment-sec><tp:treatment-sec sec-type="Description"><title>Description.</title><p>Dikaryotic hyphal fungi, lacking conspicuous fruiting bodies or pigmentation.</p></tp:treatment-sec><tp:treatment-sec sec-type="Distribution and ecology"><title>Distribution and ecology.</title><p>Found in soils worldwide.</p></tp:treatment-sec><tp:treatment-sec sec-type="Note"><title>Note.</title><p>This class was erected to accommodate the species <italic><tp:taxon-name><tp:taxon-name-part taxon-name-part-type="genus" reg="Semicentenialea">Semicentenialea</tp:taxon-name-part> <tp:taxon-name-part taxon-name-part-type="species" reg="rex">rex</tp:taxon-name-part></tp:taxon-name></italic> sp. nov. and encompass the lineage of unidentified fungi referred to as ‘Clade GS25’ (<xref ref-type="bibr" rid="B75">Tedersoo et al. 2017</xref>). <italic><tp:taxon-name><tp:taxon-name-part taxon-name-part-type="class" reg="Classiculomycetes">Classiculomycetes</tp:taxon-name-part></tp:taxon-name></italic> is the closest known related lineage to <italic><tp:taxon-name><tp:taxon-name-part taxon-name-part-type="class" reg="Semicentenialomycetes">Semicentenialomycetes</tp:taxon-name-part></tp:taxon-name></italic>, and the two are morphologically and ecologically distinct. Species within <italic><tp:taxon-name><tp:taxon-name-part taxon-name-part-type="class" reg="Classiculomycetes">Classiculomycetes</tp:taxon-name-part></tp:taxon-name></italic> do not exhibit a yeast form, they have tremelloid haustorial cells and possess conidia that have two, three, or four long subapical appendages (<xref ref-type="bibr" rid="B43">Marvanová and Bandoni 1987</xref>; <xref ref-type="bibr" rid="B9">Bauer et al. 2003</xref>; <xref ref-type="bibr" rid="B2">Aime et al. 2014</xref>; <xref ref-type="bibr" rid="B62">Qiao et al. 2018</xref>). Of the three known species, only in <italic><tp:taxon-name><tp:taxon-name-part taxon-name-part-type="genus" reg="Classicula">C.</tp:taxon-name-part> <tp:taxon-name-part taxon-name-part-type="species" reg="fluitans">fluitans</tp:taxon-name-part></tp:taxon-name></italic> a sexual stage has been observed on the water surface and basidia have characteristically subapically swollen sterigmata (<xref ref-type="bibr" rid="B2">Aime et al. 2014</xref>). Both filamentous and yeast forms could be observed in <italic><tp:taxon-name><tp:taxon-name-part taxon-name-part-type="genus" reg="Semicentenialea">Semicentenialea</tp:taxon-name-part> <tp:taxon-name-part taxon-name-part-type="species" reg="rex">rex</tp:taxon-name-part></tp:taxon-name></italic> sp. nov. and neither tremelloid haustorial cells nor multi-radiate conidia were observed. Further, basidium-like cells that lacked subapically swollen sterigmata could be observed. Ecologically, the <italic><tp:taxon-name><tp:taxon-name-part taxon-name-part-type="class" reg="Classiculomycetes">Classiculomycetes</tp:taxon-name-part></tp:taxon-name></italic> is associated with aquatic habitats (<xref ref-type="bibr" rid="B9">Bauer et al. 2003</xref>; <xref ref-type="bibr" rid="B5">Aime et al. 2006</xref>), particularly leaf litter in freshwater habitats (<xref ref-type="bibr" rid="B2">Aime et al. 2014</xref>; <xref ref-type="bibr" rid="B62">Qiao et al. 2018</xref>), whereas <italic><tp:taxon-name><tp:taxon-name-part taxon-name-part-type="class" reg="Semicentenialomycetes">Semicentenialomycetes</tp:taxon-name-part></tp:taxon-name></italic> has been isolated from root tips and detected as DNA sequences in soil samples from around the globe (<xref ref-type="bibr" rid="B74">Tedersoo et al. 2014</xref>, <xref ref-type="bibr" rid="B75">2017</xref>).</p></tp:treatment-sec><ref-list><ref id="B75"><mixed-citation xmlns:xlink="http://www.w3.org/1999/xlink" xlink:type="simple">Tedersoo L, Bahram M, Puusepp R et al. (2017) Novel soil-inhabiting clades fill gaps in the fungal tree of life. Microbiome 5: 42. <ext-link xlink:href="10.1186/s40168-017-0259-5" ext-link-type="doi" xlink:type="simple">https://doi.org/10.1186/s40168-017-0259-5</ext-link></mixed-citation></ref><ref id="B43"><mixed-citation xmlns:xlink="http://www.w3.org/1999/xlink" xlink:type="simple">Marvanová L, Bandoni RJ (1987) <italic>naiadella fluitans</italic> gen. et sp. nov.: A conidial basidiomycete. Mycologia, 578–586. <ext-link xlink:href="10.1080/00275514.1987.12025427" ext-link-type="doi" xlink:type="simple">https://doi.org/10.1080/00275514.1987.12025427</ext-link></mixed-citation></ref><ref id="B9"><mixed-citation xmlns:xlink="http://www.w3.org/1999/xlink" xlink:type="simple">Bauer R, Begerow D, Oberwinkler F et al. (2003) <italic><tp:taxon-name><tp:taxon-name-part taxon-name-part-type="genus">Classicula</tp:taxon-name-part></tp:taxon-name></italic>: the teleomorph of <italic><tp:taxon-name><tp:taxon-name-part taxon-name-part-type="genus">Naiadella</tp:taxon-name-part> <tp:taxon-name-part taxon-name-part-type="species">fluitans</tp:taxon-name-part></tp:taxon-name></italic>. Mycologia 95: 756–764. <ext-link xlink:href="10.1080/15572536.2004.11833077" ext-link-type="doi" xlink:type="simple">https://doi.org/10.1080/15572536.2004.11833077</ext-link></mixed-citation></ref><ref id="B2"><mixed-citation xmlns:xlink="http://www.w3.org/1999/xlink" xlink:type="simple">Aime MC, Toome M, McLaughlin DJ (2014) <italic><tp:taxon-name><tp:taxon-name-part taxon-name-part-type="subphylum">Pucciniomycotina</tp:taxon-name-part></tp:taxon-name></italic>. In: McLaughlin DJ, Spatafora JW (Eds), Systematics and Evolution. Springer, 271–294. <ext-link xlink:href="10.1007/978-3-642-55318-9_10" ext-link-type="doi" xlink:type="simple">https://doi.org/10.1007/978-3-642-55318-9_10</ext-link></mixed-citation></ref><ref id="B62"><mixed-citation xmlns:xlink="http://www.w3.org/1999/xlink" xlink:type="simple">Qiao M, Li W, Huang Y et al. (2018) <italic><tp:taxon-name><tp:taxon-name-part taxon-name-part-type="genus">Classicula</tp:taxon-name-part> <tp:taxon-name-part taxon-name-part-type="species">sinensis</tp:taxon-name-part></tp:taxon-name></italic>, a new species of basidiomycetous aquatic hyphomycetes from southwest China. MycoKeys 40: 1–12. <ext-link xlink:href="10.3897/mycokeys.40.23828" ext-link-type="doi" xlink:type="simple">https://doi.org/10.3897/mycokeys.40.23828</ext-link></mixed-citation></ref><ref id="B5"><mixed-citation xmlns:xlink="http://www.w3.org/1999/xlink" xlink:type="simple">Aime MC, Matheny PB, Henk DA et al. (2006) An overview of the higher level classification of <italic><tp:taxon-name><tp:taxon-name-part taxon-name-part-type="subphylum">Pucciniomycotina</tp:taxon-name-part></tp:taxon-name></italic> based on combined analyses of nuclear large and small subunit rDNA sequences. Mycologia 98: 896–905. <ext-link xlink:href="10.1080/15572536.2006.11832619" ext-link-type="doi" xlink:type="simple">https://doi.org/10.1080/15572536.2006.11832619</ext-link></mixed-citation></ref><ref id="B74"><mixed-citation xmlns:xlink="http://www.w3.org/1999/xlink" xlink:type="simple">Tedersoo L, Bahram M, Põlme S (2014) Global diversity and geography of soil fungi. Science 346: 1078. <ext-link xlink:href="10.1126/science.1256688" ext-link-type="doi" xlink:type="simple">https://doi.org/10.1126/science.1256688</ext-link></mixed-citation></ref></ref-list></tp:taxon-treatment>
