# Supplementary material for: Another dark taxon comes to light: Semicentenialomycetes, a new class within the Pucciniomycotina (Basidiomycota), and its first described representative, Semicentenialea rex
Source: IMA Fungus. 2026 Jul 1;17:e189848. doi: 10.3897/imafungus.17.189848 (PMC13347111; doi:10.3897/imafungus.17.189848)
Supplement: XML Treatment for Semicentenialaceae [file imafungus.17.189848-treatment3.xml]

<!DOCTYPE tp:taxon-treatment
  PUBLIC "-//TaxonX//DTD Taxonomic Treatment Publishing DTD v0 20100105//EN" "tax-treatment-NSO.dtd">
<tp:taxon-treatment xmlns:tp="http://www.plazi.org/taxpub"><tp:treatment-meta><kwd-group><label>Taxon classification</label><kwd>
                <named-content content-type="kingdom">Animalia</named-content>
              </kwd><kwd>
                <named-content content-type="order">Semicenteniales</named-content>
              </kwd><kwd>
                <named-content content-type="family">Semicentenialaceae</named-content>
              </kwd></kwd-group><mixed-citation publication-type="journal"><person-group><name><surname>Nogerius</surname><given-names>Veera Tuovinen</given-names></name><name><surname>Sánchez-García</surname><given-names>Marisol</given-names></name><name><surname>Kluting</surname><given-names>Kerri</given-names></name><name><surname>Heinonsalo</surname><given-names>Jussi</given-names></name><name><surname>Ryberg</surname><given-names>Martin</given-names></name><name><surname>Toome</surname><given-names>Merje</given-names></name><name><surname>Haridas</surname><given-names>Sajeet</given-names></name><name><surname>Mondo</surname><given-names>Stephen</given-names></name><name><surname>LaButti</surname><given-names>Kurt</given-names></name><name><surname>Nolan</surname><given-names>Matt</given-names></name><name><surname>Lipzen</surname><given-names>Anna</given-names></name><name><surname>Koriabine</surname><given-names>Maxim</given-names></name><name><surname>Bauer</surname><given-names>Diane</given-names></name><name><surname>Barry</surname><given-names>Kerrie</given-names></name><name><surname>Grigoriev</surname><given-names>Igor V.</given-names></name><name><surname>Aime</surname><given-names>M. Catherine</given-names></name><name><surname>Rosling</surname><given-names>Anna</given-names></name></person-group><article-title>Another dark taxon comes to light: <italic><tp:taxon-name><tp:taxon-name-part taxon-name-part-type="class" reg="Semicentenialomycetes">Semicentenialomycetes</tp:taxon-name-part></tp:taxon-name></italic>, a new class within the <italic><tp:taxon-name><tp:taxon-name-part taxon-name-part-type="subphylum" reg="Pucciniomycotina">Pucciniomycotina</tp:taxon-name-part></tp:taxon-name> (<tp:taxon-name><tp:taxon-name-part taxon-name-part-type="phylum" reg="Basidiomycota">Basidiomycota</tp:taxon-name-part></tp:taxon-name>)</italic>, and its first described representative, <italic><tp:taxon-name><tp:taxon-name-part taxon-name-part-type="genus" reg="Semicentenialea">Semicentenialea</tp:taxon-name-part> <tp:taxon-name-part taxon-name-part-type="species" reg="rex">rex</tp:taxon-name-part></tp:taxon-name></italic></article-title><source>IMA Fungus</source><day>01</day><month>07</month><year>2026</year><volume>17</volume><pub-id pub-id-type="doi">10.3897/imafungus.17.189848</pub-id></mixed-citation></tp:treatment-meta><tp:nomenclature><tp:taxon-name><object-id xmlns:xlink="http://www.w3.org/1999/xlink" content-type="arpha" xlink:type="simple">B3DE28E1-0542-5E4F-BEC7-909AF24D5D1C</object-id>
                    		<tp:taxon-name-part taxon-name-part-type="family" reg="Semicentenialaceae">Semicentenialaceae</tp:taxon-name-part>
                    	
                    		<object-id xmlns:xlink="http://www.w3.org/1999/xlink" xlink:type="simple">Index Fungorum: IF904736</object-id>
                    	</tp:taxon-name><tp:taxon-authority>Rosling, Aime &amp; Kluting</tp:taxon-authority><tp:taxon-status xmlns:xlink="http://www.w3.org/1999/xlink" xlink:type="simple">fam. nov.</tp:taxon-status></tp:nomenclature><tp:treatment-sec sec-type="Diagnosis"><title>Diagnosis.</title><p>Similar to <italic><tp:taxon-name><tp:taxon-name-part taxon-name-part-type="family" reg="Classiculaceae">Classiculaceae</tp:taxon-name-part></tp:taxon-name></italic>, but terrestrial and lacking tremelloid haustorial cells and Ingoldian conidia.</p></tp:treatment-sec><tp:treatment-sec sec-type="Type"><title>Type.</title><p><italic><tp:taxon-name><tp:taxon-name-part taxon-name-part-type="genus" reg="Semicentenialea">Semicentenialea</tp:taxon-name-part></tp:taxon-name></italic> Rosling, Aime &amp; Kluting, gen. nov., this paper.</p></tp:treatment-sec><tp:treatment-sec sec-type="Description"><title>Description.</title><p>Same as that for <italic><tp:taxon-name><tp:taxon-name-part taxon-name-part-type="order" reg="Semicenteniales">Semicenteniales</tp:taxon-name-part></tp:taxon-name></italic>.</p></tp:treatment-sec></tp:taxon-treatment>
