# Supplementary material for: Another dark taxon comes to light: Semicentenialomycetes, a new class within the Pucciniomycotina (Basidiomycota), and its first described representative, Semicentenialea rex
Source: IMA Fungus. 2026 Jul 1;17:e189848. doi: 10.3897/imafungus.17.189848 (PMC13347111; doi:10.3897/imafungus.17.189848)
Supplement: XML Treatment for Semicentenialea [file imafungus.17.189848-treatment4.xml]

<!DOCTYPE tp:taxon-treatment
  PUBLIC "-//TaxonX//DTD Taxonomic Treatment Publishing DTD v0 20100105//EN" "tax-treatment-NSO.dtd">
<tp:taxon-treatment xmlns:tp="http://www.plazi.org/taxpub"><tp:treatment-meta><kwd-group><label>Taxon classification</label><kwd>
                <named-content content-type="kingdom">Animalia</named-content>
              </kwd><kwd>
                <named-content content-type="order">Semicenteniales</named-content>
              </kwd><kwd>
                <named-content content-type="family">Semicentenialaceae</named-content>
              </kwd></kwd-group><mixed-citation publication-type="journal"><person-group><name><surname>Nogerius</surname><given-names>Veera Tuovinen</given-names></name><name><surname>Sánchez-García</surname><given-names>Marisol</given-names></name><name><surname>Kluting</surname><given-names>Kerri</given-names></name><name><surname>Heinonsalo</surname><given-names>Jussi</given-names></name><name><surname>Ryberg</surname><given-names>Martin</given-names></name><name><surname>Toome</surname><given-names>Merje</given-names></name><name><surname>Haridas</surname><given-names>Sajeet</given-names></name><name><surname>Mondo</surname><given-names>Stephen</given-names></name><name><surname>LaButti</surname><given-names>Kurt</given-names></name><name><surname>Nolan</surname><given-names>Matt</given-names></name><name><surname>Lipzen</surname><given-names>Anna</given-names></name><name><surname>Koriabine</surname><given-names>Maxim</given-names></name><name><surname>Bauer</surname><given-names>Diane</given-names></name><name><surname>Barry</surname><given-names>Kerrie</given-names></name><name><surname>Grigoriev</surname><given-names>Igor V.</given-names></name><name><surname>Aime</surname><given-names>M. Catherine</given-names></name><name><surname>Rosling</surname><given-names>Anna</given-names></name></person-group><article-title>Another dark taxon comes to light: <italic><tp:taxon-name><tp:taxon-name-part taxon-name-part-type="class" reg="Semicentenialomycetes">Semicentenialomycetes</tp:taxon-name-part></tp:taxon-name></italic>, a new class within the <italic><tp:taxon-name><tp:taxon-name-part taxon-name-part-type="subphylum" reg="Pucciniomycotina">Pucciniomycotina</tp:taxon-name-part></tp:taxon-name> (<tp:taxon-name><tp:taxon-name-part taxon-name-part-type="phylum" reg="Basidiomycota">Basidiomycota</tp:taxon-name-part></tp:taxon-name>)</italic>, and its first described representative, <italic><tp:taxon-name><tp:taxon-name-part taxon-name-part-type="genus" reg="Semicentenialea">Semicentenialea</tp:taxon-name-part> <tp:taxon-name-part taxon-name-part-type="species" reg="rex">rex</tp:taxon-name-part></tp:taxon-name></italic></article-title><source>IMA Fungus</source><day>01</day><month>07</month><year>2026</year><volume>17</volume><pub-id pub-id-type="doi">10.3897/imafungus.17.189848</pub-id></mixed-citation></tp:treatment-meta><tp:nomenclature><tp:taxon-name><object-id xmlns:xlink="http://www.w3.org/1999/xlink" content-type="arpha" xlink:type="simple">358F35BF-E574-5BE3-976C-3C789DA886C6</object-id>
                    		<tp:taxon-name-part taxon-name-part-type="genus" reg="Semicentenialea">Semicentenialea</tp:taxon-name-part>
                    	
                    		<object-id xmlns:xlink="http://www.w3.org/1999/xlink" xlink:type="simple">Index Fungorum: IF901103</object-id>
                    	</tp:taxon-name><tp:taxon-authority>Rosling, Aime &amp; Kluting</tp:taxon-authority><tp:taxon-status xmlns:xlink="http://www.w3.org/1999/xlink" xlink:type="simple">gen. nov.</tp:taxon-status></tp:nomenclature><tp:treatment-sec sec-type="Diagnosis"><title>Diagnosis.</title><p>Dimorphic, hyaline, dikaryotic fungi lacking fruiting bodies, tremelloid haustorial cells and Ingoldian conidia.</p></tp:treatment-sec><tp:treatment-sec sec-type="Type"><title>Type.</title><p><italic><tp:taxon-name><tp:taxon-name-part taxon-name-part-type="genus" reg="Semicentenialea">Semicentenialea</tp:taxon-name-part> <tp:taxon-name-part taxon-name-part-type="species" reg="rex">rex</tp:taxon-name-part></tp:taxon-name></italic> sp. nov. Rosling, Aime &amp; Kluting, this paper.</p></tp:treatment-sec><tp:treatment-sec sec-type="Etymology"><title>Etymology.</title><p>Latin for semicentennial, or fifty-year anniversary, in honor of the golden jubilee of Carl XVI Gustaf, King of Sweden. Throughout his reign, King Carl XVI Gustaf has worked tirelessly for biodiversity conservation and sustainable use of natural resources, especially within boreal forest ecosystems.</p></tp:treatment-sec><tp:treatment-sec sec-type="Description"><title>Description.</title><p>In culture, hyphae hyaline, septate, clamped, giving rise to obovoid thin-walled basidium-like cells and probasidium-like cells. Also producing intercalary chlamydospore-like swellings, demarcated by septa.</p></tp:treatment-sec><tp:treatment-sec sec-type="Habitat and distribution"><title>Habitat and distribution.</title><p>Associated with roots of <italic><tp:taxon-name><tp:taxon-name-part taxon-name-part-type="genus" reg="Pinus">Pinus</tp:taxon-name-part> <tp:taxon-name-part taxon-name-part-type="species" reg="sylvestris">sylvestris</tp:taxon-name-part></tp:taxon-name></italic> in illuvial mineral soil layers of a Podzol profile. The genus (as estimated by UNITE TH069974) has a broad geographic distribution and has been detected as environmental DNA sequences primarily in soils from North America, South America, Australia, Asia and Europe.</p></tp:treatment-sec><tp:treatment-sec sec-type="Note"><title>Note.</title><p><italic><tp:taxon-name><tp:taxon-name-part taxon-name-part-type="genus" reg="Semicentenialea">Semicentenialea</tp:taxon-name-part></tp:taxon-name></italic> is erected to accommodate the new species <italic><tp:taxon-name><tp:taxon-name-part taxon-name-part-type="genus" reg="Semicentenialea">Semicentenialea</tp:taxon-name-part> <tp:taxon-name-part taxon-name-part-type="species" reg="rex">rex</tp:taxon-name-part></tp:taxon-name></italic> sp. nov. as the first representative of the lineage of unidentified fungi previously referred to as ‘Clade GS25’ (<xref ref-type="bibr" rid="B75">Tedersoo et al. 2017</xref>) and currently recognized in the UNITE database as TH069974 (<ext-link xmlns:xlink="http://www.w3.org/1999/xlink" xlink:href="10.15156/BIO/TH069974" ext-link-type="doi" xlink:type="simple">https://doi.org/10.15156/BIO/TH069974</ext-link>). The <abbrev xmlns:xlink="http://www.w3.org/1999/xlink" xlink:title="environmental DNA" xlink:type="simple">eDNA</abbrev> records in UNITE vs.9 indicate that there are likely at least three species in the genus, although thus far only <italic><tp:taxon-name><tp:taxon-name-part taxon-name-part-type="genus" reg="Semicentenialea">S.</tp:taxon-name-part> <tp:taxon-name-part taxon-name-part-type="species" reg="rex">rex</tp:taxon-name-part></tp:taxon-name></italic> sp. nov. has been recovered in culture.</p></tp:treatment-sec><ref-list><ref id="B75"><mixed-citation xmlns:xlink="http://www.w3.org/1999/xlink" xlink:type="simple">Tedersoo L, Bahram M, Puusepp R et al. (2017) Novel soil-inhabiting clades fill gaps in the fungal tree of life. Microbiome 5: 42. <ext-link xlink:href="10.1186/s40168-017-0259-5" ext-link-type="doi" xlink:type="simple">https://doi.org/10.1186/s40168-017-0259-5</ext-link></mixed-citation></ref></ref-list></tp:taxon-treatment>
