# Supplementary material for: Another dark taxon comes to light: Semicentenialomycetes, a new class within the Pucciniomycotina (Basidiomycota), and its first described representative, Semicentenialea rex
Source: IMA Fungus. 2026 Jul 1;17:e189848. doi: 10.3897/imafungus.17.189848 (PMC13347111; doi:10.3897/imafungus.17.189848)
Supplement: XML Treatment for Semicentenialea rex [file imafungus.17.189848-treatment5.xml]

<!DOCTYPE tp:taxon-treatment
  PUBLIC "-//TaxonX//DTD Taxonomic Treatment Publishing DTD v0 20100105//EN" "tax-treatment-NSO.dtd">
<tp:taxon-treatment xmlns:tp="http://www.plazi.org/taxpub"><tp:treatment-meta><kwd-group><label>Taxon classification</label><kwd>
                <named-content content-type="kingdom">Animalia</named-content>
              </kwd><kwd>
                <named-content content-type="order">Semicenteniales</named-content>
              </kwd><kwd>
                <named-content content-type="family">Semicentenialaceae</named-content>
              </kwd></kwd-group><mixed-citation publication-type="journal"><person-group><name><surname>Nogerius</surname><given-names>Veera Tuovinen</given-names></name><name><surname>Sánchez-García</surname><given-names>Marisol</given-names></name><name><surname>Kluting</surname><given-names>Kerri</given-names></name><name><surname>Heinonsalo</surname><given-names>Jussi</given-names></name><name><surname>Ryberg</surname><given-names>Martin</given-names></name><name><surname>Toome</surname><given-names>Merje</given-names></name><name><surname>Haridas</surname><given-names>Sajeet</given-names></name><name><surname>Mondo</surname><given-names>Stephen</given-names></name><name><surname>LaButti</surname><given-names>Kurt</given-names></name><name><surname>Nolan</surname><given-names>Matt</given-names></name><name><surname>Lipzen</surname><given-names>Anna</given-names></name><name><surname>Koriabine</surname><given-names>Maxim</given-names></name><name><surname>Bauer</surname><given-names>Diane</given-names></name><name><surname>Barry</surname><given-names>Kerrie</given-names></name><name><surname>Grigoriev</surname><given-names>Igor V.</given-names></name><name><surname>Aime</surname><given-names>M. Catherine</given-names></name><name><surname>Rosling</surname><given-names>Anna</given-names></name></person-group><article-title>Another dark taxon comes to light: <italic><tp:taxon-name><tp:taxon-name-part taxon-name-part-type="class" reg="Semicentenialomycetes">Semicentenialomycetes</tp:taxon-name-part></tp:taxon-name></italic>, a new class within the <italic><tp:taxon-name><tp:taxon-name-part taxon-name-part-type="subphylum" reg="Pucciniomycotina">Pucciniomycotina</tp:taxon-name-part></tp:taxon-name> (<tp:taxon-name><tp:taxon-name-part taxon-name-part-type="phylum" reg="Basidiomycota">Basidiomycota</tp:taxon-name-part></tp:taxon-name>)</italic>, and its first described representative, <italic><tp:taxon-name><tp:taxon-name-part taxon-name-part-type="genus" reg="Semicentenialea">Semicentenialea</tp:taxon-name-part> <tp:taxon-name-part taxon-name-part-type="species" reg="rex">rex</tp:taxon-name-part></tp:taxon-name></italic></article-title><source>IMA Fungus</source><day>01</day><month>07</month><year>2026</year><volume>17</volume><pub-id pub-id-type="doi">10.3897/imafungus.17.189848</pub-id></mixed-citation></tp:treatment-meta><tp:nomenclature><tp:taxon-name><object-id xmlns:xlink="http://www.w3.org/1999/xlink" content-type="arpha" xlink:type="simple">40124450-514C-5453-92F5-E007805DB55A</object-id>
                    		<tp:taxon-name-part taxon-name-part-type="genus" reg="Semicentenialea">Semicentenialea</tp:taxon-name-part> <tp:taxon-name-part taxon-name-part-type="species" reg="rex">rex</tp:taxon-name-part>
                    	
                    		<object-id xmlns:xlink="http://www.w3.org/1999/xlink" xlink:type="simple">Index Fungorum: IF901104</object-id>
                    	</tp:taxon-name><tp:taxon-authority>Rosling, Aime &amp; Kluting</tp:taxon-authority><tp:taxon-status xmlns:xlink="http://www.w3.org/1999/xlink" xlink:type="simple">sp. nov.</tp:taxon-status><xref ref-type="fig" rid="F2">Figs 2</xref><xref ref-type="fig" rid="F3">, 3</xref><xref ref-type="fig" rid="F4">, 4</xref></tp:nomenclature><tp:treatment-sec sec-type="Diagnosis"><title>Diagnosis.</title><p>All cultured strains are separated from other taxa, currently known only from <abbrev xmlns:xlink="http://www.w3.org/1999/xlink" xlink:title="environmental DNA" xlink:type="simple">eDNA</abbrev>, in the class by ribosomal sequences possessing the following characters in ITS2: CCTGTTTGAGTGTCATAATAC at position corresponding to bases 181–201 in <ext-link xmlns:xlink="http://www.w3.org/1999/xlink" xlink:href="MH843997" ext-link-type="gen" xlink:type="simple">MH843997</ext-link>.</p></tp:treatment-sec><tp:treatment-sec sec-type="Holotype"><title>Holotype.</title><p>SWEDEN • Jädraås, Ivantjärnsheden Field Station (<named-content xmlns:xlink="http://www.w3.org/1999/xlink" content-type="dwc:verbatimCoordinates" xlink:type="simple">60.8145, 16.5070</named-content>, altitude 185 m), from surface-sterilized root tips of <italic><tp:taxon-name><tp:taxon-name-part taxon-name-part-type="genus" reg="Pinus">Pinus</tp:taxon-name-part> <tp:taxon-name-part taxon-name-part-type="species" reg="sylvestris">sylvestris</tp:taxon-name-part></tp:taxon-name></italic> (<italic><tp:taxon-name><tp:taxon-name-part taxon-name-part-type="family" reg="Pinaceae">Pinaceae</tp:taxon-name-part></tp:taxon-name></italic>), August 2013, H. Urbina HU4064 (Holotype: UPS collection F-1085350, as dry metabolically inactive culture; <abbrev xmlns:xlink="http://www.w3.org/1999/xlink" xlink:title="internal transcribed spacer" xlink:type="simple">ITS</abbrev> = GenBank <ext-link xmlns:xlink="http://www.w3.org/1999/xlink" xlink:href="MH843997" ext-link-type="gen" xlink:type="simple">MH843997</ext-link>.</p></tp:treatment-sec><tp:treatment-sec sec-type="Ex-type cultures in culture collections"><title>Ex-type cultures in culture collections.</title><p>CBS 150710 (Netherlands), HU4064 (PUL, USA), DSM 120069 (DSMZ, Germany), HU4064 (Rosling lab, Sweden).</p></tp:treatment-sec><tp:treatment-sec sec-type="Etymology"><title>Etymology.</title><p>Latin, <italic>rex</italic>, for king, referring to King Carl XVI Gustaf, King of Sweden.</p></tp:treatment-sec><tp:treatment-sec sec-type="Description"><title>Description.</title><p>Colonies extending at 0.3–0.4 mm per day at room temperature on modified <abbrev xmlns:xlink="http://www.w3.org/1999/xlink" xlink:title="Modified Melin-Norkrans" xlink:type="simple">MMN</abbrev> media. Colonies pale ochre towards the center, becoming lighter and more diffuse near the margin with no reverse color when grown for eight weeks at ambient room temperature (Fig. <xref ref-type="fig" rid="F2">2A</xref>). Towards the center, colonies appearing opaque, damp, slightly glistening, leathery to slightly wrinkly, and slightly raised from the agar; producing aerial mycelium occasionally. Margin somewhat irregular, appearing more filamentous, more effuse, translucent, and slightly submerged. Hyphae hyaline, septate, producing clamp connections (Fig. <xref ref-type="fig" rid="F2">2B–D</xref>, Suppl. materials <xref ref-type="supplementary-material" rid="S2">2</xref>, <xref ref-type="supplementary-material" rid="S3">3</xref>: movies S1, S2); primarily binucleate, but occasionally multi-nucleate (Fig. <xref ref-type="fig" rid="F2">2C, D</xref>, Suppl. material <xref ref-type="supplementary-material" rid="S1">1</xref>: fig. S3, Suppl. materials <xref ref-type="supplementary-material" rid="S2">2</xref>, <xref ref-type="supplementary-material" rid="S3">3</xref>: movies S1, S2), 1–1.5 mm in diameter; producing no detectable odors.</p><fig id="F2" position="float" orientation="portrait"><object-id xmlns:xlink="http://www.w3.org/1999/xlink" content-type="doi" xlink:type="simple">10.3897/imafungus.17.189848.figure2</object-id><object-id xmlns:xlink="http://www.w3.org/1999/xlink" content-type="arpha" xlink:type="simple">EAB286C7-D1C0-50C7-9987-023170B659D8</object-id><label>Figure 2.</label><caption><p>Macro- and microscopic characters of <italic><tp:taxon-name><tp:taxon-name-part taxon-name-part-type="genus" reg="Semicentenialea">Semicentenialea</tp:taxon-name-part> <tp:taxon-name-part taxon-name-part-type="species" reg="rex">rex</tp:taxon-name-part></tp:taxon-name></italic> sp. nov. Nuclei stained with propidium iodine (magenta) and cell walls and septa with calcofluor white (cyan), maximum intensity projection of a z-stack in C–D. <bold>A</bold> Colony growth after eight weeks (petri dish diameter = 90 mm; HU4064, type). <bold>B</bold> Hypha with clamp connections (arrows) (JH144). <bold>C</bold> Hyphae with clamp connections (arrows), one with a nucleus in the forming clamp (HU4064, type). <bold>D</bold> Overview of the hyphae with clamp connections (arrows) and nuclei. Different developmental stages of three types of swellings: basidium-like cells (hereinafter <abbrev xmlns:xlink="http://www.w3.org/1999/xlink" xlink:title="basidium-like cells" xlink:type="simple">BLC</abbrev>), probasidium/teliospore-like cells (hereinafter TLC), and intercalary swelling can also be seen (HU4064, type), for detailed description of these structures see Figs <xref ref-type="fig" rid="F3">3</xref>, <xref ref-type="fig" rid="F4">4</xref>. Rotating 3D rendering of D as Suppl. material <xref ref-type="supplementary-material" rid="S2">2</xref>: movie S1. Scale bars 10 μm.</p></caption><graphic xmlns:xlink="http://www.w3.org/1999/xlink" xlink:href="imafungus-17-e189848-g002.jpg" id="oo_1704967.jpg" position="float" orientation="portrait" xlink:type="simple"><uri content-type="original_file" xlink:type="simple">https://binary.pensoft.net/fig/1704967</uri></graphic></fig><p>Hyphae producing three types of swellings: basidium-like cells (hereinafter <abbrev xmlns:xlink="http://www.w3.org/1999/xlink" xlink:title="basidium-like cells" xlink:type="simple">BLC</abbrev>), intercalary inflated cells, and probasidium/teliospore-like cells (hereinafter TLC) (Fig. <xref ref-type="fig" rid="F2">2D</xref>, Suppl. material <xref ref-type="supplementary-material" rid="S1">1</xref>: fig. S5), all often occurring simultaneously on a small area of the culture. BLCs obovoid, thin-walled, emerging directly or on a short stalk from generative hyphae, subtended by a clamp connection (Fig. <xref ref-type="fig" rid="F3">3A–L</xref>, Suppl. material <xref ref-type="supplementary-material" rid="S1">1</xref>: fig. S4A–D, F–H), with two nuclei in the obovoid cell, giving rise to a lateral cell with one nucleus (Fig. <xref ref-type="fig" rid="F3">3G–K</xref>). The obovoid <abbrev xmlns:xlink="http://www.w3.org/1999/xlink" xlink:title="basidium-like cells" xlink:type="simple">BLC</abbrev> sometimes with a ring with a strong calcofluor white staining, indicating a possible separation of the cell to two in later developmental phases (Fig. <xref ref-type="fig" rid="F3">3G–H</xref>). Four nuclei occurring in a putatively initial phase of the <abbrev xmlns:xlink="http://www.w3.org/1999/xlink" xlink:title="basidium-like cells" xlink:type="simple">BLC</abbrev> formation(Fig. <xref ref-type="fig" rid="F3">3L</xref>). The obovoid BLCs occasionally arising from TLCs (Fig. <xref ref-type="fig" rid="F3">3H</xref>, Suppl. material <xref ref-type="supplementary-material" rid="S4">4</xref>: movie S3).</p><fig id="F3" position="float" orientation="portrait"><object-id xmlns:xlink="http://www.w3.org/1999/xlink" content-type="doi" xlink:type="simple">10.3897/imafungus.17.189848.figure3</object-id><object-id xmlns:xlink="http://www.w3.org/1999/xlink" content-type="arpha" xlink:type="simple">BE53E136-2405-5222-BA26-899FB2152F73</object-id><label>Figure 3.</label><caption><p>Variation in the morphology of the basidium-like cells (<abbrev xmlns:xlink="http://www.w3.org/1999/xlink" xlink:title="basidium-like cells" xlink:type="simple">BLC</abbrev>) in <italic><tp:taxon-name><tp:taxon-name-part taxon-name-part-type="genus" reg="Semicentenialea">Semicentenialea</tp:taxon-name-part> <tp:taxon-name-part taxon-name-part-type="species" reg="rex">rex</tp:taxon-name-part></tp:taxon-name></italic> sp. nov. <bold>G–L</bold> 3D volume renderings of z-stacks, nuclei stained with propidium iodine (magenta) and cell walls and septa with calcofluor white (cyan). <bold>A–F</bold> BLCs with basal clamp connections (arrows). <bold>C</bold> A lateral cell arising from the <abbrev xmlns:xlink="http://www.w3.org/1999/xlink" xlink:title="basidium-like cells" xlink:type="simple">BLC</abbrev> stalk (arrowhead). <bold>G</bold> BLCs with lateral cells with one nucleus (arrows), one <abbrev xmlns:xlink="http://www.w3.org/1999/xlink" xlink:title="basidium-like cells" xlink:type="simple">BLC</abbrev> with a ring of strong calcofluor white staining in the obovoid cell and one nucleus in each department. Clamp connection forming (arrowhead), and yeast cells budding from hyphae indicated with strong calcofluor white staining at the base (asterisk). <bold>H</bold><abbrev xmlns:xlink="http://www.w3.org/1999/xlink" xlink:title="basidium-like cells" xlink:type="simple">BLC</abbrev> formed from a thick-walled probasidial-like swelling (TLC) (arrowhead), forming a second <abbrev xmlns:xlink="http://www.w3.org/1999/xlink" xlink:title="basidium-like cells" xlink:type="simple">BLC</abbrev> with two nuclei in the obovoid cell and one in the lateral cell (arrow). Rotating 3D rendering of H as Suppl. material <xref ref-type="supplementary-material" rid="S4">4</xref>: movie S3. <bold>I</bold> Two globose BLCs in a string. <bold>J</bold> Lateral cell of a <abbrev xmlns:xlink="http://www.w3.org/1999/xlink" xlink:title="basidium-like cells" xlink:type="simple">BLC</abbrev> anastomosing to the generative hypha (arrow), three nuclei in the obovoid cell. <bold>K</bold><abbrev xmlns:xlink="http://www.w3.org/1999/xlink" xlink:title="basidium-like cells" xlink:type="simple">BLC</abbrev> with a basal clamp connection (arrow). <bold>L</bold> Possible early stage of a <abbrev xmlns:xlink="http://www.w3.org/1999/xlink" xlink:title="basidium-like cells" xlink:type="simple">BLC</abbrev> with four nuclei. Isolate HU4107 (<bold>A</bold>, <bold>C–F</bold>); JH144 (<bold>B</bold>), HU4064, type (<bold>G–L</bold>). Scale bars 10 μm (<bold>A–G</bold>); 4 μm (<bold>H–I</bold>, <bold>K</bold>); 5 μm (<bold>J</bold>); 3 μm (<bold>L</bold>).</p></caption><graphic xmlns:xlink="http://www.w3.org/1999/xlink" xlink:href="imafungus-17-e189848-g003.jpg" id="oo_1704968.jpg" position="float" orientation="portrait" xlink:type="simple"><uri content-type="original_file" xlink:type="simple">https://binary.pensoft.net/fig/1704968</uri></graphic></fig><p>Intercalary inflated cells typically separated by a septum on either side, sometimes with budding structures near the septa (Fig. <xref ref-type="fig" rid="F4">4A–D</xref>, Suppl. material <xref ref-type="supplementary-material" rid="S1">1</xref>: fig. S5). TLCs globose, thick-walled (Fig. <xref ref-type="fig" rid="F4">4E–S</xref>, Suppl. material <xref ref-type="supplementary-material" rid="S1">1</xref>: figs S5, S6, Suppl. material <xref ref-type="supplementary-material" rid="S5">5</xref>: movie S4), especially frequent in the older parts of the culture, but also present intermixed with the <abbrev xmlns:xlink="http://www.w3.org/1999/xlink" xlink:title="basidium-like cells" xlink:type="simple">BLC</abbrev> cells close to the growth edge. A spore-like cell developing inside TLCs with two or three nuclei (Fig. <xref ref-type="fig" rid="F4">4F–K</xref>), being released when the TLC cell walls degrade (Fig. <xref ref-type="fig" rid="F4">4K, N</xref>). Inside the TLCs, spot-like structures stain strongly with calcofluor white, which we interpret as being related to the early stage of the cell wall development of the spore-like cells (Fig. <xref ref-type="fig" rid="F4">4M</xref>). TLCs frequently giving rise to a lateral cell with one nucleus (Fig. <xref ref-type="fig" rid="F4">4I, J</xref>, Suppl. material <xref ref-type="supplementary-material" rid="S1">1</xref>: fig. S3B). TLCs detaching from the hyphae and germinating (Fig. <xref ref-type="fig" rid="F4">4N–U</xref>), producing knobby promycelial-like hyphae (Fig. <xref ref-type="fig" rid="F4">4U</xref>).</p><fig id="F4" position="float" orientation="portrait"><object-id xmlns:xlink="http://www.w3.org/1999/xlink" content-type="doi" xlink:type="simple">10.3897/imafungus.17.189848.figure4</object-id><object-id xmlns:xlink="http://www.w3.org/1999/xlink" content-type="arpha" xlink:type="simple">B201A92D-4B13-5924-AA70-0354BE792664</object-id><label>Figure 4.</label><caption><p>Intercalary and probasidium/teliospore-like (TLC) swellings and promycelium-like hyphae in <italic><tp:taxon-name><tp:taxon-name-part taxon-name-part-type="genus" reg="Semicentenialea">Semicentenialea</tp:taxon-name-part> <tp:taxon-name-part taxon-name-part-type="species" reg="rex">rex</tp:taxon-name-part></tp:taxon-name></italic> sp. nov. Nuclei stained with propidium iodine (magenta) and cell walls and septa with calcofluor white (cyan). 3D volume rendering of z-stacks in <bold>B–C</bold>, <bold>G–I</bold>, <bold>K–M</bold>. Maximum intensity projection in <bold>Q</bold>. <bold>A</bold> An intercalary swelling separated by two septa, with a potential cell budding of close to one of them (arrow). Short terminal cell at the end of the same hypha (arrowhead). <bold>B</bold> A budding cell close to an intercalary swelling with one nucleus (arrow). <bold>C</bold> An intercalary swelling separated by septa on both sides. A budding cell (arrow) from the adjacent cell to the intercalary swelling. <bold>D</bold> Intercalary swelling with clamps forming on both sides (arrowheads). <bold>E</bold> A thick-walled, sessile probasidium/teliospore-like swelling. <bold>F–G</bold> Detached TLC with a spore-like cell forming inside (asterisk), with two nuclei in <bold>G</bold>. <bold>H</bold> TLC with a spore-like cell with three nuclei. <bold>I</bold> TLC attached to the generative hypha with budding cell with one nucleus, and two nuclei inside the spore-like cell. <bold>J</bold> One optical section of I showing the binucleate spore-like cell inside the TLC. <bold>K</bold> Binucleate spore-like cells released from TLCs. <bold>L</bold> TLCs in different developmental stages, with the spore-like cells more visible in some cells (asterisk). <bold>M</bold> Possibly early developmental stages of TLCs with two spots staining strongly with calcofluor white, hypothetical initial stages of the cell-wall of the spore-like cell. Rotating 3D rendering of M as Suppl. material <xref ref-type="supplementary-material" rid="S6">6</xref>: movie S5. <bold>N</bold> Detached TLC starting to germinate (arrow) and a released spore (arrowhead) <bold>O</bold> TLC germinating and forming a thick promycelium-like hypha, with possible conidial cells at one end (arrow). <bold>P</bold> Promycelium and thin, septate hypha (arrow). <bold>Q</bold> Terminal TLC and dikaryotic hyphae. <bold>R–S</bold> Knobbly promycelium with possible small yeasts budding of (arrow). <bold>T</bold> Promycelium with clamp connection (c) and budding cell (arrow). A single cell germinating (arrowhead). <bold>U</bold> Yeast cell (arrowhead) budding of from a knobbly promycelium. Isolate HU4064, type (<bold>A–D</bold>, <bold>G–L</bold>, <bold>T</bold>); HU4107 (<bold>E–F</bold>, <bold>N–P</bold>); HU4147 (<bold>M</bold>, <bold>Q</bold>); JH144 (<bold>R–S</bold>, <bold>U</bold>). Scale bars: 10 μm (<bold>A</bold>, <bold>C–F</bold>, <bold>K</bold>, <bold>M–P</bold>, <bold>Q–U</bold>); 5 μm (<bold>B</bold>, <bold>G</bold>, <bold>J</bold>, <bold>L</bold>), 4 μm (<bold>H</bold>), 3 μm (<bold>I</bold>).</p></caption><graphic xmlns:xlink="http://www.w3.org/1999/xlink" xlink:href="imafungus-17-e189848-g004.jpg" id="oo_1704969.jpg" position="float" orientation="portrait" xlink:type="simple"><uri content-type="original_file" xlink:type="simple">https://binary.pensoft.net/fig/1704969</uri></graphic></fig></tp:treatment-sec><tp:treatment-sec sec-type="Habitat and distribution"><title>Habitat and distribution.</title><p>Associated with roots of <italic><tp:taxon-name><tp:taxon-name-part taxon-name-part-type="genus" reg="Pinus">Pinus</tp:taxon-name-part> <tp:taxon-name-part taxon-name-part-type="species" reg="sylvestris">sylvestris</tp:taxon-name-part></tp:taxon-name></italic>, but environmental sequences captured by SH1268087.09FU indicate that the species also occurs in soils where other potential host plants dominate. Near global distribution based on <abbrev xmlns:xlink="http://www.w3.org/1999/xlink" xlink:title="environmental DNA" xlink:type="simple">eDNA</abbrev> sequences captured by SH1268087.09FU with records from North America, South America, Australia, Asia and Europe.</p></tp:treatment-sec><tp:treatment-sec sec-type="Additional material examined"><title>Additional material examined.</title><p>SWEDEN • Jädraås, Ivantjärnsheden Field Station (<named-content xmlns:xlink="http://www.w3.org/1999/xlink" content-type="dwc:verbatimCoordinates" xlink:type="simple">60.8145, 16.5070</named-content>, altitude 185 m), surface sterilized root tips of <italic><tp:taxon-name><tp:taxon-name-part taxon-name-part-type="genus" reg="Pinus">Pinus</tp:taxon-name-part> <tp:taxon-name-part taxon-name-part-type="species" reg="sylvestris">sylvestris</tp:taxon-name-part></tp:taxon-name></italic> (<italic><tp:taxon-name><tp:taxon-name-part taxon-name-part-type="superfamily" reg="Pinaceae">Pinaceae</tp:taxon-name-part></tp:taxon-name></italic>), August 2013, H. Urbina HU4068 (PUL culture collection; <abbrev xmlns:xlink="http://www.w3.org/1999/xlink" xlink:title="internal transcribed spacer" xlink:type="simple">ITS</abbrev> = GenBank <ext-link xmlns:xlink="http://www.w3.org/1999/xlink" xlink:href="PQ270019" ext-link-type="gen" xlink:type="simple">PQ270019</ext-link>), H. Urbina HU4069 (PUL culture collection; <abbrev xmlns:xlink="http://www.w3.org/1999/xlink" xlink:title="internal transcribed spacer" xlink:type="simple">ITS</abbrev> = GenBank <ext-link xmlns:xlink="http://www.w3.org/1999/xlink" xlink:href="MH844000" ext-link-type="gen" xlink:type="simple">MH844000</ext-link>); HU4107 (PUL culture collection; <abbrev xmlns:xlink="http://www.w3.org/1999/xlink" xlink:title="internal transcribed spacer" xlink:type="simple">ITS</abbrev> = GenBank <ext-link xmlns:xlink="http://www.w3.org/1999/xlink" xlink:href="MH844024" ext-link-type="gen" xlink:type="simple">MH844024</ext-link>); HU4147 (PUL culture collection; <abbrev xmlns:xlink="http://www.w3.org/1999/xlink" xlink:title="internal transcribed spacer" xlink:type="simple">ITS</abbrev> = GenBank <ext-link xmlns:xlink="http://www.w3.org/1999/xlink" xlink:href="MH844045" ext-link-type="gen" xlink:type="simple">MH844045</ext-link>). FINLAND. Hyytiälä Forest station, Mämmilampi site (<named-content xmlns:xlink="http://www.w3.org/1999/xlink" content-type="dwc:verbatimCoordinates" xlink:type="simple">61.8400, 24.2600</named-content>, altitude 180 m), surface sterilized root tips of <italic><tp:taxon-name><tp:taxon-name-part taxon-name-part-type="genus" reg="Pinus">Pinus</tp:taxon-name-part> <tp:taxon-name-part taxon-name-part-type="species" reg="sylvestris">sylvestris</tp:taxon-name-part></tp:taxon-name></italic> (<italic><tp:taxon-name><tp:taxon-name-part taxon-name-part-type="superfamily" reg="Pinaceae">Pinaceae</tp:taxon-name-part></tp:taxon-name></italic>), summer 2002 J. Heinonsalo JH144 (HAMBI Culture Collection, <abbrev xmlns:xlink="http://www.w3.org/1999/xlink" xlink:title="internal transcribed spacer" xlink:type="simple">ITS</abbrev> = GenBank <ext-link xmlns:xlink="http://www.w3.org/1999/xlink" xlink:href="LK052815" ext-link-type="gen" xlink:type="simple">LK052815</ext-link>), Scots pine forest near Pieksamäki (<named-content xmlns:xlink="http://www.w3.org/1999/xlink" content-type="dwc:verbatimCoordinates" xlink:type="simple">62.3700, 27.0700</named-content>, altitude 120 m) surface sterilized root tips of <italic><tp:taxon-name><tp:taxon-name-part taxon-name-part-type="genus" reg="Pinus">Pinus</tp:taxon-name-part> <tp:taxon-name-part taxon-name-part-type="species" reg="sylvestris">sylvestris</tp:taxon-name-part></tp:taxon-name></italic> (<italic><tp:taxon-name><tp:taxon-name-part taxon-name-part-type="superfamily" reg="Pinaceae">Pinaceae</tp:taxon-name-part></tp:taxon-name></italic>), autumn 2008 J. Heinonsalo JH169 (HAMBI Culture Collection, <abbrev xmlns:xlink="http://www.w3.org/1999/xlink" xlink:title="internal transcribed spacer" xlink:type="simple">ITS</abbrev> = GenBank <ext-link xmlns:xlink="http://www.w3.org/1999/xlink" xlink:href="LK052826" ext-link-type="gen" xlink:type="simple">LK052826</ext-link>).</p></tp:treatment-sec><tp:treatment-sec sec-type="Notes"><title>Notes.</title><p><italic><tp:taxon-name><tp:taxon-name-part taxon-name-part-type="genus" reg="Semicentenialea">Semicentenialea</tp:taxon-name-part> <tp:taxon-name-part taxon-name-part-type="species" reg="rex">rex</tp:taxon-name-part></tp:taxon-name></italic> sp. nov. represents the first named species of what has previously been known as ‘Clade GS25’ (<xref ref-type="bibr" rid="B75">Tedersoo et al. 2017</xref>). There are currently no formally described species closely related to <italic><tp:taxon-name><tp:taxon-name-part taxon-name-part-type="genus" reg="Semicentenialea">S.</tp:taxon-name-part> <tp:taxon-name-part taxon-name-part-type="species" reg="rex">rex</tp:taxon-name-part></tp:taxon-name></italic> sp. nov. The closest described relatives to <italic><tp:taxon-name><tp:taxon-name-part taxon-name-part-type="genus" reg="Semicentenialea">S.</tp:taxon-name-part> <tp:taxon-name-part taxon-name-part-type="species" reg="rex">rex</tp:taxon-name-part></tp:taxon-name></italic> sp. nov. belong to other classes within the <italic><tp:taxon-name><tp:taxon-name-part taxon-name-part-type="subphylum" reg="Pucciniomycotina">Pucciniomycotina</tp:taxon-name-part></tp:taxon-name> (<tp:taxon-name><tp:taxon-name-part taxon-name-part-type="phylum" reg="Basidiomycota">Basidiomycota</tp:taxon-name-part></tp:taxon-name>)</italic>, most likely within the <italic><tp:taxon-name><tp:taxon-name-part taxon-name-part-type="class" reg="Classiculomycetes">Classiculomycetes</tp:taxon-name-part></tp:taxon-name></italic>. Several cultures representing the species were captured from root tips at the sampled location at Ivantjärnsheden Field Station, Jädraås, Sweden. Two additional cultures were obtained from ectomycorrhizal roots of <italic><tp:taxon-name><tp:taxon-name-part taxon-name-part-type="genus" reg="Pinus">P.</tp:taxon-name-part> <tp:taxon-name-part taxon-name-part-type="species" reg="sylvestris">sylvestris</tp:taxon-name-part></tp:taxon-name></italic> in central Finland. The species corresponds to the UNITE SH1268087.09FU (<ext-link xmlns:xlink="http://www.w3.org/1999/xlink" xlink:href="10.15156/BIO/SH1268087.09FU" ext-link-type="doi" xlink:type="simple">https://doi.org/10.15156/BIO/SH1268087.09FU</ext-link>) with over 2600 environmental <abbrev xmlns:xlink="http://www.w3.org/1999/xlink" xlink:title="internal transcribed spacer" xlink:type="simple">ITS</abbrev> sequences. The species is by far the most frequently recovered <abbrev xmlns:xlink="http://www.w3.org/1999/xlink" xlink:title="UNITE species hypothesis" xlink:type="simple">USH</abbrev> of the lineage as captured by TH069974.</p></tp:treatment-sec><tp:treatment-sec><!--Section generated to contain objects referenced in tp:taxon-treatment.--><supplementary-material xmlns:xlink="http://www.w3.org/1999/xlink" id="S2" position="float" orientation="portrait" xlink:type="simple"><object-id content-type="doi" xlink:type="simple">10.3897/imafungus.17.189848.suppl2</object-id><object-id content-type="arpha" xlink:type="simple">533FEE55-3D5F-5C37-9CBF-1582CF873A85</object-id><label>Supplementary material 2</label><caption><p>Movie S1</p></caption><statement content-type="dataType"><label>Data type</label><p>mov</p></statement><statement content-type="notes"><label>Explanation note</label><p>3D volume rendering of the z-stack in Fig. <xref ref-type="fig" rid="F1">1D</xref>. Nuclei stained with propidium iodine (magenta) and cell walls and septa with calcofluor white (cyan). Hypha with clamp connections and nuclei. Different developmental stages of BLCs, probasidia/TLCs and an intercalary swelling, HU4064.</p></statement><media xlink:href="imafungus-17-e189848-s002.mov" mimetype="video" mime-subtype="quicktime" position="float" orientation="portrait" id="oo_1704971.mov" xlink:type="simple"><uri content-type="original_file" xlink:type="simple">https://binary.pensoft.net/file/1704971</uri></media><permissions><license xlink:type="simple"><license-p>This dataset is made available under the Open Database License (<ext-link ext-link-type="uri" xlink:href="http://opendatacommons.org/licenses/odbl/1.0/" xlink:type="simple">http://opendatacommons.org/licenses/odbl/1.0/</ext-link>). The Open Database License (ODbL) is a license agreement intended to allow users to freely share, modify, and use this Dataset while maintaining this same freedom for others, provided that the original source and author(s) are credited.</license-p></license></permissions><attrib specific-use="authors"> Veera Tuovinen Nogerius, Marisol Sánchez-García, Kerri Kluting, Jussi Heinonsalo, Martin Ryberg, Merje Toome, Sajeet Haridas, Stephen Mondo, Kurt LaButti, Matt Nolan, Anna Lipzen, Maxim Koriabine, Diane Bauer, Kerrie Barry, Igor V. Grigoriev, M. Catherine Aime, Anna Rosling</attrib></supplementary-material><supplementary-material xmlns:xlink="http://www.w3.org/1999/xlink" id="S4" position="float" orientation="portrait" xlink:type="simple"><object-id content-type="doi" xlink:type="simple">10.3897/imafungus.17.189848.suppl4</object-id><object-id content-type="arpha" xlink:type="simple">9B562295-47AD-58AE-A5D2-AFABD4C63853</object-id><label>Supplementary material 4</label><caption><p>Movie S3</p></caption><statement content-type="dataType"><label>Data type</label><p>mov</p></statement><statement content-type="notes"><label>Explanation note</label><p>3D volume rendering of the z-stack in Fig. <xref ref-type="fig" rid="F3">3H</xref>. Nuclei stained with propidium iodine (magenta) and cell walls and septa with calcofluor white (cyan). Basidium formed from a thick-walled probasidial-like swelling (arrowhead) and forming a second basidium with two nuclei in the obovoid cell and one in the lateral cell, HU4064.</p></statement><media xlink:href="imafungus-17-e189848-s004.mov" mimetype="video" mime-subtype="quicktime" position="float" orientation="portrait" id="oo_1704981.mov" xlink:type="simple"><uri content-type="original_file" xlink:type="simple">https://binary.pensoft.net/file/1704981</uri></media><permissions><license xlink:type="simple"><license-p>This dataset is made available under the Open Database License (<ext-link ext-link-type="uri" xlink:href="http://opendatacommons.org/licenses/odbl/1.0/" xlink:type="simple">http://opendatacommons.org/licenses/odbl/1.0/</ext-link>). The Open Database License (ODbL) is a license agreement intended to allow users to freely share, modify, and use this Dataset while maintaining this same freedom for others, provided that the original source and author(s) are credited.</license-p></license></permissions><attrib specific-use="authors"> Veera Tuovinen Nogerius, Marisol Sánchez-García, Kerri Kluting, Jussi Heinonsalo, Martin Ryberg, Merje Toome, Sajeet Haridas, Stephen Mondo, Kurt LaButti, Matt Nolan, Anna Lipzen, Maxim Koriabine, Diane Bauer, Kerrie Barry, Igor V. Grigoriev, M. Catherine Aime, Anna Rosling</attrib></supplementary-material><supplementary-material xmlns:xlink="http://www.w3.org/1999/xlink" id="S6" position="float" orientation="portrait" xlink:type="simple"><object-id content-type="doi" xlink:type="simple">10.3897/imafungus.17.189848.suppl6</object-id><object-id content-type="arpha" xlink:type="simple">F8D444DA-3013-5B49-A5A9-462240D849A7</object-id><label>Supplementary material 6</label><caption><p>Movie S5</p></caption><statement content-type="dataType"><label>Data type</label><p>mov</p></statement><statement content-type="notes"><label>Explanation note</label><p>3D volume rendering of the z-stack in Fig. <xref ref-type="fig" rid="F4">4M</xref>. Nuclei stained with propidium iodine (magenta) and cell walls and septa with calcofluor white (cyan). Possibly early developmental stages of TLCs with two spots staining strongly with calcofluor white, hypothetical initial stages of the cell-wall of the spore-like cell, HU4147.</p></statement><media xlink:href="imafungus-17-e189848-s006.mov" mimetype="video" mime-subtype="quicktime" position="float" orientation="portrait" id="oo_1704974.mov" xlink:type="simple"><uri content-type="original_file" xlink:type="simple">https://binary.pensoft.net/file/1704974</uri></media><permissions><license xlink:type="simple"><license-p>This dataset is made available under the Open Database License (<ext-link ext-link-type="uri" xlink:href="http://opendatacommons.org/licenses/odbl/1.0/" xlink:type="simple">http://opendatacommons.org/licenses/odbl/1.0/</ext-link>). The Open Database License (ODbL) is a license agreement intended to allow users to freely share, modify, and use this Dataset while maintaining this same freedom for others, provided that the original source and author(s) are credited.</license-p></license></permissions><attrib specific-use="authors"> Veera Tuovinen Nogerius, Marisol Sánchez-García, Kerri Kluting, Jussi Heinonsalo, Martin Ryberg, Merje Toome, Sajeet Haridas, Stephen Mondo, Kurt LaButti, Matt Nolan, Anna Lipzen, Maxim Koriabine, Diane Bauer, Kerrie Barry, Igor V. Grigoriev, M. Catherine Aime, Anna Rosling</attrib></supplementary-material><fig id="F1" position="float" orientation="portrait"><object-id xmlns:xlink="http://www.w3.org/1999/xlink" content-type="doi" xlink:type="simple">10.3897/imafungus.17.189848.figure1</object-id><object-id xmlns:xlink="http://www.w3.org/1999/xlink" content-type="arpha" xlink:type="simple">6765919B-BE0F-5A36-B10C-23FBF89149AA</object-id><label>Figure 1.</label><caption><p>Phylogenetic placement of HU4064. Best maximum likelihood (<abbrev xmlns:xlink="http://www.w3.org/1999/xlink" xlink:title="Maximum Likelihood" xlink:type="simple">ML</abbrev>) tree from a concatenated alignment of 287 BUSCO genes shared among at least 12 taxa. The numbers on the branches indicate bootstrap support (<abbrev xmlns:xlink="http://www.w3.org/1999/xlink" xlink:title="bootstrap support" xlink:type="simple">BS</abbrev>) from the <abbrev xmlns:xlink="http://www.w3.org/1999/xlink" xlink:title="Maximum Likelihood" xlink:type="simple">ML</abbrev> analysis, local posterior probabilities (<abbrev xmlns:xlink="http://www.w3.org/1999/xlink" xlink:title="local posterior probabilities" xlink:type="simple">LPP</abbrev>) and quartet scores from the ASTRAL analysis (<abbrev xmlns:xlink="http://www.w3.org/1999/xlink" xlink:title="bootstrap support" xlink:type="simple">BS</abbrev>/<abbrev xmlns:xlink="http://www.w3.org/1999/xlink" xlink:title="local posterior probabilities" xlink:type="simple">LPP</abbrev>/quartet score). Missing values indicate no support for that relationship in the ASTRAL analysis. The tree includes 16 taxa of <italic><tp:taxon-name><tp:taxon-name-part taxon-name-part-type="subphylum" reg="Pucciniomycotina">Pucciniomycotina</tp:taxon-name-part></tp:taxon-name></italic>, <italic><tp:taxon-name><tp:taxon-name-part taxon-name-part-type="genus" reg="Semicentenialea">Semicentenialea</tp:taxon-name-part> <tp:taxon-name-part taxon-name-part-type="species" reg="rex">rex</tp:taxon-name-part></tp:taxon-name></italic> sp. nov. (HU4064) previously known as GS25, as well as eight outgroup taxa representing the subphyla <italic><tp:taxon-name><tp:taxon-name-part taxon-name-part-type="subphylum" reg="Ustilaginomycotina">Ustilaginomycotina</tp:taxon-name-part></tp:taxon-name></italic> (<italic><tp:taxon-name><tp:taxon-name-part taxon-name-part-type="phylum" reg="Basidiomycota">Basidiomycota</tp:taxon-name-part></tp:taxon-name></italic>; <italic><tp:taxon-name><tp:taxon-name-part taxon-name-part-type="genus" reg="Tilletiaria">Tilletiaria</tp:taxon-name-part> <tp:taxon-name-part taxon-name-part-type="species" reg="anomola">anomola</tp:taxon-name-part></tp:taxon-name></italic>, <italic><tp:taxon-name><tp:taxon-name-part taxon-name-part-type="genus" reg="Violaceomyces">Violaceomyces</tp:taxon-name-part> <tp:taxon-name-part taxon-name-part-type="species" reg="palustris">palustris</tp:taxon-name-part></tp:taxon-name></italic>, <italic><tp:taxon-name><tp:taxon-name-part taxon-name-part-type="genus" reg="Jaminaea">Jaminaea</tp:taxon-name-part> <tp:taxon-name-part taxon-name-part-type="species" reg="rosea">rosea</tp:taxon-name-part></tp:taxon-name></italic>), <italic><tp:taxon-name><tp:taxon-name-part taxon-name-part-type="subphylum" reg="Agaricomycotina">Agaricomycotina</tp:taxon-name-part></tp:taxon-name></italic> (<italic><tp:taxon-name><tp:taxon-name-part taxon-name-part-type="phylum" reg="Basidiomycota">Basidiomycota</tp:taxon-name-part></tp:taxon-name></italic>; <italic><tp:taxon-name><tp:taxon-name-part taxon-name-part-type="genus" reg="Wallemia">Wallemia</tp:taxon-name-part> <tp:taxon-name-part taxon-name-part-type="species" reg="sebi">sebi</tp:taxon-name-part></tp:taxon-name></italic>, <italic><tp:taxon-name><tp:taxon-name-part taxon-name-part-type="genus" reg="Guyanagaster">Guyanagaster</tp:taxon-name-part> <tp:taxon-name-part taxon-name-part-type="species" reg="necrorhizus">necrorhizus</tp:taxon-name-part></tp:taxon-name></italic>), <italic><tp:taxon-name><tp:taxon-name-part taxon-name-part-type="subphylum" reg="Saccharomycotina">Saccharomycotina</tp:taxon-name-part></tp:taxon-name></italic> (<italic><tp:taxon-name><tp:taxon-name-part taxon-name-part-type="phylum" reg="Ascomycota">Ascomycota</tp:taxon-name-part></tp:taxon-name></italic>; <italic><tp:taxon-name><tp:taxon-name-part taxon-name-part-type="genus" reg="Saccharomyces">Saccharomyces</tp:taxon-name-part> <tp:taxon-name-part taxon-name-part-type="species" reg="cerevisiae">cerevisiae</tp:taxon-name-part></tp:taxon-name></italic>), <italic><tp:taxon-name><tp:taxon-name-part taxon-name-part-type="subphylum" reg="Taphrinomycotina">Taphrinomycotina</tp:taxon-name-part></tp:taxon-name></italic> (<italic><tp:taxon-name><tp:taxon-name-part taxon-name-part-type="phylum" reg="Ascomycota">Ascomycota</tp:taxon-name-part></tp:taxon-name></italic>; <italic><tp:taxon-name><tp:taxon-name-part taxon-name-part-type="genus" reg="Taphrina">Taphrina</tp:taxon-name-part> <tp:taxon-name-part taxon-name-part-type="species" reg="deformans">deformans</tp:taxon-name-part></tp:taxon-name></italic>), and <italic><tp:taxon-name><tp:taxon-name-part taxon-name-part-type="subphylum" reg="Pezizomycotina">Pezizomycotina</tp:taxon-name-part></tp:taxon-name></italic> (<italic><tp:taxon-name><tp:taxon-name-part taxon-name-part-type="phylum" reg="Ascomycota">Ascomycota</tp:taxon-name-part></tp:taxon-name></italic>; <italic><tp:taxon-name><tp:taxon-name-part taxon-name-part-type="genus" reg="Penicillium">Penicillium</tp:taxon-name-part> <tp:taxon-name-part taxon-name-part-type="species" reg="chrysogenum">chrysogenum</tp:taxon-name-part></tp:taxon-name></italic>).</p></caption><graphic xmlns:xlink="http://www.w3.org/1999/xlink" xlink:href="imafungus-17-e189848-g001.jpg" id="oo_1704966.jpg" position="float" orientation="portrait" xlink:type="simple"><uri content-type="original_file" xlink:type="simple">https://binary.pensoft.net/fig/1704966</uri></graphic></fig><supplementary-material xmlns:xlink="http://www.w3.org/1999/xlink" id="S3" position="float" orientation="portrait" xlink:type="simple"><object-id content-type="doi" xlink:type="simple">10.3897/imafungus.17.189848.suppl3</object-id><object-id content-type="arpha" xlink:type="simple">1AA02143-CB22-55CF-8BEC-EA9DCBB35140</object-id><label>Supplementary material 3</label><caption><p>Movie S2</p></caption><statement content-type="dataType"><label>Data type</label><p>mov</p></statement><statement content-type="notes"><label>Explanation note</label><p>3D volume rendering of the z-stack in fig. S2A. Nuclei stained with propidium iodine (magenta) and cell walls and septa with calcofluor white (cyan), HU4064.</p></statement><media xlink:href="imafungus-17-e189848-s003.mov" mimetype="video" mime-subtype="quicktime" position="float" orientation="portrait" id="oo_1704972.mov" xlink:type="simple"><uri content-type="original_file" xlink:type="simple">https://binary.pensoft.net/file/1704972</uri></media><permissions><license xlink:type="simple"><license-p>This dataset is made available under the Open Database License (<ext-link ext-link-type="uri" xlink:href="http://opendatacommons.org/licenses/odbl/1.0/" xlink:type="simple">http://opendatacommons.org/licenses/odbl/1.0/</ext-link>). The Open Database License (ODbL) is a license agreement intended to allow users to freely share, modify, and use this Dataset while maintaining this same freedom for others, provided that the original source and author(s) are credited.</license-p></license></permissions><attrib specific-use="authors"> Veera Tuovinen Nogerius, Marisol Sánchez-García, Kerri Kluting, Jussi Heinonsalo, Martin Ryberg, Merje Toome, Sajeet Haridas, Stephen Mondo, Kurt LaButti, Matt Nolan, Anna Lipzen, Maxim Koriabine, Diane Bauer, Kerrie Barry, Igor V. Grigoriev, M. Catherine Aime, Anna Rosling</attrib></supplementary-material><supplementary-material xmlns:xlink="http://www.w3.org/1999/xlink" id="S1" position="float" orientation="portrait" xlink:type="simple"><object-id content-type="doi" xlink:type="simple">10.3897/imafungus.17.189848.suppl1</object-id><object-id content-type="arpha" xlink:type="simple">98997666-BBB4-5E91-B5F3-3212414D06A4</object-id><label>Supplementary material 1</label><caption><p>Supplementary methods, figures, tables, and movie legends</p></caption><statement content-type="dataType"><label>Data type</label><p>pdf</p></statement><media xlink:href="imafungus-17-e189848-s001.pdf" mimetype="application" mime-subtype="pdf" position="float" orientation="portrait" id="oo_1704970.pdf" xlink:type="simple"><uri content-type="original_file" xlink:type="simple">https://binary.pensoft.net/file/1704970</uri></media><permissions><license xlink:type="simple"><license-p>This dataset is made available under the Open Database License (<ext-link ext-link-type="uri" xlink:href="http://opendatacommons.org/licenses/odbl/1.0/" xlink:type="simple">http://opendatacommons.org/licenses/odbl/1.0/</ext-link>). The Open Database License (ODbL) is a license agreement intended to allow users to freely share, modify, and use this Dataset while maintaining this same freedom for others, provided that the original source and author(s) are credited.</license-p></license></permissions><attrib specific-use="authors"> Veera Tuovinen Nogerius, Marisol Sánchez-García, Kerri Kluting, Jussi Heinonsalo, Martin Ryberg, Merje Toome, Sajeet Haridas, Stephen Mondo, Kurt LaButti, Matt Nolan, Anna Lipzen, Maxim Koriabine, Diane Bauer, Kerrie Barry, Igor V. Grigoriev, M. Catherine Aime, Anna Rosling</attrib></supplementary-material><supplementary-material xmlns:xlink="http://www.w3.org/1999/xlink" id="S5" position="float" orientation="portrait" xlink:type="simple"><object-id content-type="doi" xlink:type="simple">10.3897/imafungus.17.189848.suppl5</object-id><object-id content-type="arpha" xlink:type="simple">69A7D471-26CE-560C-8FA4-24FAFB2FDCB4</object-id><label>Supplementary material 5</label><caption><p>Movie S4</p></caption><statement content-type="dataType"><label>Data type</label><p>mov</p></statement><statement content-type="notes"><label>Explanation note</label><p>3D volume rendering of the z-stack of globose, TLCs with 3 nuclei. Nuclei stained with propidium iodine (magenta) and cell walls and septa with calcofluor white (cyan), HU4064.</p></statement><media xlink:href="imafungus-17-e189848-s005.mov" mimetype="video" mime-subtype="quicktime" position="float" orientation="portrait" id="oo_1704973.mov" xlink:type="simple"><uri content-type="original_file" xlink:type="simple">https://binary.pensoft.net/file/1704973</uri></media><permissions><license xlink:type="simple"><license-p>This dataset is made available under the Open Database License (<ext-link ext-link-type="uri" xlink:href="http://opendatacommons.org/licenses/odbl/1.0/" xlink:type="simple">http://opendatacommons.org/licenses/odbl/1.0/</ext-link>). The Open Database License (ODbL) is a license agreement intended to allow users to freely share, modify, and use this Dataset while maintaining this same freedom for others, provided that the original source and author(s) are credited.</license-p></license></permissions><attrib specific-use="authors"> Veera Tuovinen Nogerius, Marisol Sánchez-García, Kerri Kluting, Jussi Heinonsalo, Martin Ryberg, Merje Toome, Sajeet Haridas, Stephen Mondo, Kurt LaButti, Matt Nolan, Anna Lipzen, Maxim Koriabine, Diane Bauer, Kerrie Barry, Igor V. Grigoriev, M. Catherine Aime, Anna Rosling</attrib></supplementary-material></tp:treatment-sec><ref-list><ref id="B75"><mixed-citation xmlns:xlink="http://www.w3.org/1999/xlink" xlink:type="simple">Tedersoo L, Bahram M, Puusepp R et al. (2017) Novel soil-inhabiting clades fill gaps in the fungal tree of life. Microbiome 5: 42. <ext-link xlink:href="10.1186/s40168-017-0259-5" ext-link-type="doi" xlink:type="simple">https://doi.org/10.1186/s40168-017-0259-5</ext-link></mixed-citation></ref></ref-list></tp:taxon-treatment>
